# Supplementary material for: Peripheral Population Status and Habitat Suitability Assessment of the Kiang (Equus kiang) on the Eastern Tibetan Plateau
Source: Animals (Basel). 2024 Oct 2;14(19):2840. doi: 10.3390/ani14192840 (PMC11475606; doi:10.3390/ani14192840)
Supplement: Supplementary file 1 [file animals-14-02840-s001.zip]

Archive with 3 entries (2 files):
- animals-3224388- supplementary - aggie updated/
- animals-3224388- supplementary - aggie updated/data of kiang.pdf
- animals-3224388- supplementary - aggie updated/Software Source Code.pdf
